# Supplementary material for: Iatrogenic mitral chordal rupture induced by microaxial flow pump in acute myocardial infarction complicated by cardiogenic shock—a case report
Source: Eur Heart J Case Rep. 2025 Oct 22;9(12):ytaf550. doi: 10.1093/ehjcr/ytaf550 (PMC12687143; doi:10.1093/ehjcr/ytaf550)
Supplement: ytaf550_Supplementary_Data [file ytaf550_supplementary_data.zip]

Archive with 3 entries (3 files):
- Supplemental_Video1.mp4
- Supplemental_Video2.mp4
- Supplemental_Video3.mp4
